# Supplementary material for: Transferrin Receptor Overexpression in Solid Tumors Is Associated with Inflamed Microenvironments and Upregulated Immune Checkpoints, with Implications for Immunotherapy Sensitivity
Source: Cancers (Basel). 2026 Apr 28;18(9):1402. doi: 10.3390/cancers18091402 (PMC13163038; doi:10.3390/cancers18091402)
Supplement: Supplementary file 1 [file cancers-18-01402-s001.zip]

Archive with 4 entries (2 files):
- cancers-4229771-supplementary/
- cancers-4229771-supplementary/cancers-4229771 Supplementary/
- cancers-4229771-supplementary/cancers-4229771 Supplementary/cancers-4229771 Western Blot Images.pdf
- cancers-4229771-supplementary/cancers-4229771 Supplementary/cancers-4229771-supplementary.pdf
